# Supplementary material for: Epigenetic Biomarkers of Cardiovascular Risk in Frail Patients—A Scope Review
Source: Curr Issues Mol Biol. 2025 Jun 5;47(6):422. doi: 10.3390/cimb47060422 (PMC12192519; doi:10.3390/cimb47060422)
Supplement: Supplementary file 1 [file cimb-47-00422-s001.zip]

Archive with 2 entries (2 files):
- PRISMA_2020_abstract_checklist.pdf
- PRISMA_2020_checklist (1).pdf
